# Supplementary material for: PTH-rP and PTH-R1 Expression in Placentas from Pregnancies Complicated by Gestational Diabetes: New Insights into the Pathophysiology of Hyperglycemia in Pregnancy
Source: Diagnostics (Basel). 2021 Jul 28;11(8):1356. doi: 10.3390/diagnostics11081356 (PMC8394866; doi:10.3390/diagnostics11081356)
Supplement: Supplementary file 1 [file diagnostics-11-01356-s001.zip]

Archive with 1 entries (1 files):
- diagnostics-1288245-supplementary.pdf
